# Supplementary material for: DHRS2 mediates cell growth inhibition induced by Trichothecin in nasopharyngeal carcinoma
Source: J Exp Clin Cancer Res. 2019 Jul 10;38:300. doi: 10.1186/s13046-019-1301-1 (PMC6617617; doi:10.1186/s13046-019-1301-1)
Supplement: Supplementary file 2 — Table S1. 37 Standard analytes applied for the GC/MS analysis (XLSX 9 kb) [file 13046_2019_1301_MOESM2_ESM.xlsx]

## Sheet: Sheet1
		Table 1 Standard analytes applied for the GC/MS analysis
		Number	Analytes
		1	Butyric acid
		2	Caproic acid
		3	Caprylic acid
		4	Capric acid
		5	Undecanoic acid
		6	Lauric acid
		7	Tridecanoic acid
		8	Myristic acid
		9	Myristoleic acid
		10	Pentadecanoic acid
		11	cis-10-Pentadecenoic acid
		12	Palmitic acid
		13	Palmitoieic acid
		14	Heptadecanoic acid
		15	cis-10-Heptadecenoic acid
		16	Stearic acid
		17	Elaidic acid
		18	Oleic acid
		19	Linolelaidic acid
		20	Linoleic acid
		21	Arachidic acid
		22	g-Linolenic acid
		23	cis-11-eicosenoic acid
		24	Linolenic acid
		25	Heneicosanoic acid
		26	cis-11,14-Eicosadienoic acid
		27	Behhenic acid
		28	cis-8,11,14-eicosatrienoate
		29	Erucic acid
		30	cis-11,14,17-eicosatrienoic acid
		31	Arachidonic acid
		32	Tricosanoic acid
		33	cis-13,16-Docosadienoic acid
		34	Lignoceric acid
		35	cis-5,8,11,14,17-Eicosapentaenoic acid
		36	Nervonic acid
		37	cis-4,7,10,13,16,19-Docosahexaenoic acid
